# Supplementary material for: Fast Determination of Furocoumarins in Food Supplements Containing Heracleum sphondylium L. Using Capillary Electrophoresis
Source: Foods. 2025 Jul 2;14(13):2348. doi: 10.3390/foods14132348 (PMC12249021; doi:10.3390/foods14132348)
Supplement: Supplementary file 1 [file foods-14-02348-s001.zip]

Archive with 1 entries (1 files):
- foods-3661877-supplementary.pdf
